# Supplementary material for: Multifunctional Polymer-Modified P-CaO2@Au@OVA@Cu@DHPs Nanoparticles Enhance SARS-CoV-2 mRNA Vaccine-Induced Immunity via the cGAS–STING Signaling Pathway
Source: Polymers (Basel). 2025 Sep 30;17(19):2636. doi: 10.3390/polym17192636 (PMC12526564; doi:10.3390/polym17192636)
Supplement: Supplementary file 1 [file polymers-17-02636-s001.zip]

Archive with 1 entries (1 files):
- polymers-3567500-supplementary.pdf
